# Supplementary material for: Thermotropic Optical Response of Silicone–Paraffin Flexible Blends
Source: Polymers (Basel). 2022 Nov 24;14(23):5117. doi: 10.3390/polym14235117 (PMC9739761; doi:10.3390/polym14235117)
Supplement: Supplementary file 1 [file polymers-14-05117-s001.zip]

Archive with 1 entries (1 files):
- polymers-2029080-supplementary.pdf
